# Supplementary material for: Soil Acidification in Nutrient-Enriched Soils Reduces the Growth, Nutrient Concentrations, and Nitrogen-Use Efficiencies of Vachellia sieberiana (DC.) Kyal. & Boatwr Saplings
Source: Plants (Basel). 2022 Dec 17;11(24):3564. doi: 10.3390/plants11243564 (PMC9781205; doi:10.3390/plants11243564)
Supplement: Supplementary file 1 [file plants-11-03564-s001.zip]

Archive with 1 entries (1 files):
- plants-2059904-supplementary.pdf
